# Supplementary material for: New Models for Estimating the Sorption of Sulfonamide and Tetracycline Antibiotics in Soils
Source: Int J Environ Res Public Health. 2022 Dec 14;19(24):16771. doi: 10.3390/ijerph192416771 (PMC9778684; doi:10.3390/ijerph192416771)
Supplement: Supplementary file 1 [file ijerph-19-16771-s001.zip]

Archive with 1 entries (1 files):
- ijerph-2060552-supplementary.pdf
